# Supplementary material for: The pan genome analysis of WOX gene family in apple and the two sides of MdWUS-1 in promoting leaf-borne shoot
Source: Hortic Res. 2025 Jul 11;12(8):uhaf117. doi: 10.1093/hr/uhaf117 (PMC12258036; doi:10.1093/hr/uhaf117)
Supplement: Web_Material_uhaf117 [file web_material_uhaf117.zip]

Archive with 2 entries (2 files):
- Supplementary data.xlsx
- Supplementary figures.pdf
